# Supplementary material for: Synthesis of Amphiphilic Polyacrylates as Peelable Coatings for Optical Surface Cleaning
Source: Materials (Basel). 2024 Sep 30;17(19):4813. doi: 10.3390/ma17194813 (PMC11477594; doi:10.3390/ma17194813)
Supplement: Supplementary file 1 [file materials-17-04813-s001.zip]

Archive with 1 entries (1 files):
- materials-3206044-supplementary.pdf
